# Supplementary material for: The Association between Nursing Skill Mix and Patient Outcomes in a Mental Health Setting: An Observational Feasibility Study
Source: Int J Environ Res Public Health. 2023 Feb 3;20(3):2715. doi: 10.3390/ijerph20032715 (PMC9915260; doi:10.3390/ijerph20032715)
Supplement: Supplementary file 1 [file ijerph-20-02715-s001.zip]

Archive with 2 entries (2 files):
- ijerph-2119547-Supplementary Document S1.pdf
- ijerph-2119547-Supplementary Documents S2 and S3.pdf
